# Supplementary material for: Inhibitory Effects on NO Production and DPPH Radicals and NBT Superoxide Activities of Diarylheptanoid Isolated from Enzymatically Hydrolyzed Ehthanolic Extract of Alnus sibirica
Source: Molecules. 2019 May 20;24(10):1938. doi: 10.3390/molecules24101938 (PMC6572109; doi:10.3390/molecules24101938)
Supplement: Supplementary file 1 [file molecules-24-01938-s001.zip]

Archive with 1 entries (1 files):
- molecules-496977-supplementary.xlsx
