# Supplementary material for: Inhibitory Effects on NO Production and DPPH Radicals and NBT Superoxide Activities of Diarylheptanoid Isolated from Enzymatically Hydrolyzed Ehthanolic Extract of Alnus sibirica
Source: Molecules. 2019 May 20;24(10):1938. doi: 10.3390/molecules24101938 (PMC6572109; doi:10.3390/molecules24101938)
Supplement: Supplementary file 1 [file molecules-24-01938-s001.zip › molecules-496977-supplementary.xlsx]

## Sheet: Sheet1
Supplymentary Material
Table S1 1H-NMR date of compound 1
Compound 1
	DMSO-d6+D2O, 600 MHz
position	δH
1,2,4,7	2.67-2.30(m)
5	3.36-3.32(m)
6	1.56-1.45(m)
2'	6.52(d, J=2.1 Hz)
2''	6.52(d, J=2.1 Hz)
5'	6.59 (d, J=7.2 Hz)
5''	6.57(d, J=7.2 Hz)
6'	6.37(dd, J=7.2, 2.1 Hz)
6''	6.36(dd, J=7.2, 2.1 Hz)
Table S2 1H-NMR date of compound 2
Compound 2
	Acetone-d6+D2O, 300 MHz
position	δH
1, 2, 6, 7	3.25-2.89(m)
4	6.57( d, J=13.2 Hz)
5	7.37(dt, J=13.2, 6.6 Hz)
2', 2'', 5', 5''	7.19-7.11(m)
6', 6''	6.94-6.90(m)
Table S3 1H-NMR date of compound 3
Compound 3
	Acetone-d6+D2O, 300 MHz
position	δH
2, 3, 4, 6	1.69-1.42(m)
5	3.57-3.51(m)
7	2.68-2.42(m)
2', 2'', 5', 5''	6.71-6.66(m)
6'	6.51(dd, J=6.3, 2.1 Hz)
6''	6.45(dd, J=6.3, 2.1 Hz)
Table S4 13C and 1H-NMR date of compound 4
Compound 4
	Acetone-d6+D2O, 600 and 150 MHz
position	δC	δH
1	25.12	2.67-2.61(m)
2	44.05	2.67-2.61(m)
3	210.4
4	42.12	2.42(t, J=7.2 Hz)
5	31.01	1.49(m)
6	23.08	1.49(m)
7	34.68	2.40(t, J=7.2 Hz)
1'	132.8
1''	133.78
2'	115.28	6.66(d, J=2.1 Hz)
2''	115.32	6.64(d, J=2.1 Hz)
3'	144.74
3''	144.82
4'	142.86
4''	143.09
5'	114.01	6.68(d, J=7.2 Hz)
5''	115.1	6.67(d, J=7.2 Hz)
6'	119.2	6.45(dd, J=7.2, 2.1 Hz)
6''	119.31	6.44(dd, J=7.2, 2.1 Hz)
